# Supplementary material for: Endothelial-to-Mesenchymal Transition in Atherosclerosis: Friend or Foe?
Source: Cells. 2022 Sep 21;11(19):2946. doi: 10.3390/cells11192946 (PMC9563961; doi:10.3390/cells11192946)
Supplement: Supplementary file 1 [file cells-11-02946-s001.zip]

Archive with 1 entries (1 files):
- cells-1899803-supplementary.pdf
